# Supplementary material for: Prognostic Significance of Amino Acid and Biogenic Amines Profiling in Chronic Kidney Disease
Source: Biomedicines. 2023 Oct 13;11(10):2775. doi: 10.3390/biomedicines11102775 (PMC10604890; doi:10.3390/biomedicines11102775)
Supplement: Supplementary file 1 [file biomedicines-11-02775-s001.zip]

Archive with 2 entries (2 files):
- REVISED_Supplementary tables.pdf
- Suppl Fig S1.TIF
